# Supplementary material for: Ultrastructural Morphology and Descriptive Analysis of Cuticular Sensilla in Adult Tomicus pilifer (Coleoptera: Curculionidae)
Source: Insects. 2025 Aug 26;16(9):890. doi: 10.3390/insects16090890 (PMC12471193; doi:10.3390/insects16090890)
Supplement: Supplementary file 1 [file insects-16-00890-s001.zip]

Archive with 1 entries (1 files):
- insects-3803238-supplementary.pdf
